# Supplementary material for: Assessments of attrition bias in Cochrane systematic reviews are highly inconsistent and thus hindering trial comparability
Source: BMC Med Res Methodol. 2019 Apr 5;19:76. doi: 10.1186/s12874-019-0717-9 (PMC6451283; doi:10.1186/s12874-019-0717-9)
Supplement: Supplementary file 1 — Table S1. A list of included and excluded studies with a serial number of each record. The supplementary table contains a full list of included and excluded studies. Data are arranged in four columns. The first column contains a serial number of each study; second column contains title of a review; third column a remark about whether the review was included in the study or not (yes or no); fourth column describes reason for exclusion if a review was not included. (XLSX 65 kb) [file 12874_2019_717_MOESM1_ESM.xlsx]

## Sheet: List-of-included-and-excluded
Cochrane review serial number	Title of the Cochrane systematic review	Is it eligible for inclusion?	If not, why?
1	Dimercaptosuccinic acid scan or ultrasound in screening for vesicoureteral reflux among children with urinary tract infections	no	Diagnostic
2	Active cycle of breathing technique for cystic fibrosis	yes
3	Transcutaneous electrical stimulation (TES) for treatment of constipation in children	yes
4	Self-monitoring and self-management of oral anticoagulation	yes
5	Rapid antigen detection test for group A streptococcus in children with pharyngitis	no	Diagnostic
6	Assistive devices, hip precautions, environmental modifications and training to prevent dislocation and improve function after hip arthroplasty	yes
7	Aminosalicylates for induction of remission or response in Crohn's disease	yes
8	Fluphenazine (oral) versus atypical antipsychotics for schizophrenia	yes
9	Technological aids for the rehabilitation of memory and executive functioning in children and adolescents with acquired brain injury	yes
10	Antibiotics for treating septic abortion	yes
11	Target-controlled infusion versus manually-controlled infusion of propofol for general anaesthesia or sedation in adults	no	Withdrawn
12	Cleavage stage versus blastocyst stage embryo transfer in assisted reproductive technology	yes
13	Short-acting insulin analogues versus regular human insulin for adults with type 1 diabetes mellitus	yes
14	Nutritional supplements for people being treated for active tuberculosis	yes
15	Luteinising hormone releasing hormone (LHRH) agonists for the treatment of relapsed epithelial ovarian cancer	yes
16	High initial concentration versus low initial concentration sevoflurane for inhalational induction of anaesthesia	yes
17	Opioids for restless legs syndrome	yes
18	School-based interventions for improving contraceptive use in adolescents	yes
19	Treatments for breast engorgement during lactation	yes
20	Sequential versus standard triple first-line therapy for Helicobacter pylori eradication	yes
21	Acupuncture for the prevention of episodic migraine	yes
22	Acupuncture and related interventions for symptoms of chronic kidney disease	yes
23	Inhaled nitric oxide for acute respiratory distress syndrome (ARDS) in children and adults	no	Empty
24	Radiotherapy for diffuse brainstem glioma in children and young adults	yes
25	Aripiprazole for autism spectrum disorders (ASD)	yes
26	Exercise therapy for chronic fatigue syndrome	yes
27	Lamotrigine add-on for drug-resistant partial epilepsy	yes
28	Integrated management of childhood illness (IMCI) strategy for children under five	yes
29	Betahistine for symptoms of vertigo	yes
30	Topical cystic fibrosis transmembrane conductance regulator gene replacement for cystic fibrosis-related lung disease	yes
31	Routes of administration of antibiotic prophylaxis for preventing infection after caesarean section	yes
32	Paracetamol (acetaminophen) for acute treatment of episodic tension-type headache in adults	yes
33	Endometrial injury for pregnancy following sexual intercourse or intrauterine insemination	yes
34	Splenectomy for people with thalassaemia major or intermedia	yes
35	Prophylactic nasal continuous positive airway pressure for preventing morbidity and mortality in very preterm infants	yes
36	Interventions for tobacco use cessation in people living with HIV and AIDS	yes
37	Antibiotics for otitis media with effusion in children	yes
38	Electrotherapy modalities for rotator cuff disease	yes
39	Manual therapy and exercise for rotator cuff disease	yes
40	Interventions for treating post-extraction bleeding	no	Empty
41	First-line chemotherapy in low-risk gestational trophoblastic neoplasia	yes
42	Fortification of staple foods with zinc for improving zinc status and other health outcomes in the general population	yes
43	Pharmacological interventions for clozapine-induced sinus tachycardia	no	Empty
44	Continuous subcutaneous insulin infusion versus multiple daily injections of insulin for pregnant women with diabetes	yes
45	Paracetamol for low back pain	yes
46	Tai Chi for chronic obstructive pulmonary disease (COPD)	yes
47	Increased versus stable doses of inhaled corticosteroids for exacerbations of chronic asthma in adults and children	yes
48	Booster dose vaccination for preventing hepatitis B	no	Empty
49	Hypertonic salt solution for peri-operative fluid management	yes
50	Combination inhaled steroid and long-acting beta2-agonist in addition to tiotropium versus tiotropium or combination alone for chronic obstructive pulmonary disease	yes
51	Thoracic stent graft versus surgery for thoracic aneurysm	no	Empty
52	Biologic interventions for fatigue in rheumatoid arthritis	yes
53	Systematic screening for the detection of atrial fibrillation	yes
54	Massage with or without aromatherapy for symptom relief in people with cancer	yes
55	Chuanxiong preparations for preventing stroke	no	Withdrawn
56	Antipsychotics for fibromyalgia in adults	yes
57	Influenza vaccination for healthcare workers who care for people aged 60 or older living in long-term care institutions	yes
58	Sulodexide for treating venous leg ulcers	yes
59	Speech and language therapy for aphasia following stroke	yes
60	Interventions for lowering plasma homocysteine levels in dialysis patients	yes
61	Systemic treatment for blepharokeratoconjunctivitis in children	no	Empty
62	Nutritional support for critically ill children	yes
63	Interventions for treating oro-antral communications and fistulae due to dental procedures	yes
64	Follow-up strategies for women treated for early breast cancer	yes
65	Anticonvulsant drugs for migraine prophylaxis	no	Withdrawn
66	Impact of institutional smoking bans on reducing harms and secondhand smoke exposure	yes
67	Laparoendoscopic single-site donor nephrectomy (LESS-DN) versus standard laparoscopic donor nephrectomy	yes
68	Interventions for female pattern hair loss	yes
69	Psychological preparation and postoperative outcomes for adults undergoing surgery under general anaesthesia	yes
70	Routine invasive strategies versus selective invasive strategies for unstable angina and non-ST elevation myocardial infarction in the stent era	yes
71	Mouthrinses for the treatment of halitosis	no	Withdrawn
72	Tongue scraping for treating halitosis	no	Withdrawn
73	Immediate-release methylphenidate for attention deficit hyperactivity disorder (ADHD) in adults	no	Withdrawn
74	First-line treatment of advanced epidermal growth factor receptor (EGFR) mutation positive non-squamous non-small cell lung cancer	yes
75	Autologous platelet-rich plasma for treating chronic wounds	yes
76	Hydromorphone for neuropathic pain in adults	yes
77	Use of platelet transfusions prior to lumbar punctures or epidural anaesthesia for the prevention of complications in people with thrombocytopenia	no	Empty
78	Preoperative statin therapy for patients undergoing cardiac surgery	no	Withdrawn
79	Salbutamol for transient tachypnea of the newborn	yes
80	Antidepressants for treating depression in adults with end-stage kidney disease treated with dialysis	yes
81	Corticosteroids for treating nerve damage in leprosy	yes
82	Single dose intravenous paracetamol or intravenous propacetamol for postoperative pain	yes
83	Epinephrine for transient tachypnea of the newborn	yes
84	Induction of labour at or near term for suspected fetal macrosomia	yes
85	Antiepileptic drugs for the primary and secondary prevention of seizures in viral encephalitis	no	Empty
86	Participation in environmental enhancement and conservation activities for health and well-being in adults: a review of quantitative and qualitative evidence	no	No RCTs included
87	Midazolam for sedation before procedures	yes
88	High-dose chemotherapy and autologous bone marrow or stem cell transplantation versus conventional chemotherapy for women with early poor prognosis breast cancer	yes
89	Antibiotics versus no treatment for toxoplasma retinochoroiditis	yes
90	Regular long-term red blood cell transfusions for managing chronic chest complications in sickle cell disease	no	Empty
91	Hypnosis for pain management during labour and childbirth	yes
92	Intrauterine administration of human chorionic gonadotropin (hCG) for subfertile women undergoing assisted reproduction	yes
93	Fasting for haemostasis in children with gastrointestinal bleeding	no	Empty
94	Hematopoietic stem cell transplantation for people with sickle cell disease	no	Empty
95	Artichoke leaf extract for treating hypercholesterolaemia	no	Withdrawn
96	Azathioprine and 6-mercaptopurine for maintenance of remission in ulcerative colitis	yes
97	Cyanoacrylate microbial sealants for skin preparation prior to surgery	yes
98	Fixed-dose combinations of drugs versus single-drug formulations for treating pulmonary tuberculosis	yes
99	Pancreatic duct guidewire placement for biliary cannulation for the prevention of post-endoscopic retrograde cholangiopancreatography (ERCP) pancreatitis	yes
100	Different types of implants for reconstructive breast surgery	yes
101	Biologics or tofacitinib for rheumatoid arthritis in incomplete responders to methotrexate or other traditional disease-modifying anti-rheumatic drugs: a systematic review and network meta-analysis	no	Overview
102	Botulinum toxin type B for cervical dystonia	yes
103	Different oral corticosteroid regimens for acute asthma	yes
104	Controlled hypotension versus normotensive resuscitation strategy for people with ruptured abdominal aortic aneurysm	no	Empty
105	Systemic antifungal therapy for tinea capitis in children	yes
106	Psychosocial interventions for self-harm in adults	yes
107	Lateral positioning for critically ill adult patients	yes
108	Psychosocial interventions for improving quality of life outcomes in adults undergoing strabismus surgery	no	Empty
109	Interventions for treating hyperemesis gravidarum	yes
110	Lateral flow urine lipoarabinomannan assay for detecting active tuberculosis in HIV-positive adults	no	Diagnostic
111	Oral 5-aminosalicylic acid for maintenance of remission in ulcerative colitis	yes
112	Nicotine receptor partial agonists for smoking cessation	yes
113	Opioid agonist treatment for pharmaceutical opioid dependent people	yes
114	Interventions for the management of malignant pleural effusions: a network meta-analysis	yes
115	Multi-nutrient fortification of human milk for preterm infants	yes
116	Stents for the prevention of pancreatic fistula following pancreaticoduodenectomy	yes
117	Vitamin supplementation for preventing miscarriage	yes
118	Immediate antiepileptic drug treatment, versus placebo, deferred, or no treatment for first unprovoked seizure	yes
119	Pharmacological treatment for Kleine-Levin syndrome	no	Empty
120	Professional interventions for general practitioners on the management of musculoskeletal conditions	yes
121	Non-absorbable disaccharides versus placebo/no intervention and lactulose versus lactitol for the prevention and treatment of hepatic encephalopathy in people with cirrhosis	yes
122	High frequency jet ventilation versus high frequency oscillatory ventilation for pulmonary dysfunction in preterm infants	no	Empty
123	Psychosocial interventions for cannabis use disorder	yes
124	Corticosteroids for the treatment of Duchenne muscular dystrophy	yes
125	Prophylactic barbiturate use for the prevention of morbidity and mortality following perinatal asphyxia	yes
126	Heparin for the prevention of intraventricular haemorrhage in preterm infants	yes
127	Acupuncture for neck disorders	yes
128	Different intensities of glycaemic control for pregnant women with pre-existing diabetes	yes
129	Oral dextrose gel for the treatment of hypoglycaemia in newborn infants	yes
130	Gauze and tape and transparent polyurethane dressings for central venous catheters	no	Withdrawn
131	Acupuncture for polycystic ovarian syndrome	yes
132	Alpha2-adrenergic agonists for the management of opioid withdrawal	yes
133	Single dose intra-articular morphine for pain control after knee arthroscopy	yes
134	Therapeutic touch for healing acute wounds	yes
135	Puerarin injection for unstable angina pectoris	no	Withdrawn
136	Antiplatelet agents versus control or anticoagulation for heart failure in sinus rhythm	no	Withdrawn
137	Herbal medicines for viral myocarditis	no	Withdrawn
138	Blood biomarkers for the non-invasive diagnosis of endometriosis	no	Diagnostic
139	Granulocyte transfusions for treating infections in people with neutropenia or neutrophil dysfunction	yes
140	Gonadotrophin-releasing hormone antagonists for assisted reproductive technology	yes
141	Intravenous magnesium sulfate for treating children with acute asthma in the emergency department	yes
142	Transition of care for adolescents from paediatric services to adult health services	yes
143	Shengmai (a traditional Chinese herbal medicine) for heart failure	no	Withdrawn
144	Midwife-led continuity models versus other models of care for childbearing women	yes
145	Chlorpromazine versus reserpine for schizophrenia	yes
146	Hyperbaric oxygen therapy for late radiation tissue injury	yes
147	Phenytoin versus valproate monotherapy for partial onset seizures and generalised onset tonic-clonic seizures: an individual participant data review	yes
148	Corticosteroids for managing tuberculous meningitis	yes
149	Self management interventions for type 2 diabetes in adult people with severe mental illness	yes
150	Yoga for asthma	yes
151	Revascularisation of the left subclavian artery for thoracic endovascular aortic repair	no	Empty
152	Systemic and topical antibiotics for chronic rhinosinusitis	yes
153	Intranasal steroids versus placebo or no intervention for chronic rhinosinusitis	yes
154	Saline irrigation for chronic rhinosinusitis	yes
155	Different types of intranasal steroids for chronic rhinosinusitis	yes
156	Short-course oral steroids as an adjunct therapy for chronic rhinosinusitis	yes
157	Short-course oral steroids alone for chronic rhinosinusitis	yes
158	Back schools for acute and subacute non-specific low-back pain	no	Multiple AB domains
159	Disposable surgical face masks for preventing surgical wound infection in clean surgery	yes
160	Vapocoolants (cold spray) for pain treatment during intravenous cannulation	yes
161	Non-surgical interventions for late rectal problems (proctopathy) of radiotherapy in people who have received radiotherapy to the pelvis	yes
162	Low bacterial diet versus control diet to prevent infection in cancer patients treated with chemotherapy causing episodes of neutropenia	yes
163	Recombinant versus urinary human chorionic gonadotrophin for final oocyte maturation triggering in IVF and ICSI cycles	yes
164	Oral morphine for cancer pain	yes
165	Topical NSAIDs for chronic musculoskeletal pain in adults	yes
166	Treatment of dental complications in sickle cell disease	no	Empty
167	Oral 5-aminosalicylic acid for induction of remission in ulcerative colitis	yes
168	Active body surface warming systems for preventing complications caused by inadvertent perioperative hypothermia in adults	yes
169	Sodium-glucose cotransporter (SGLT) 2 inhibitors for prevention or delay of type 2 diabetes mellitus and its associated complications in people at risk for the development of type 2 diabetes mellitus	no	Empty
170	Antiepileptic drugs for the primary and secondary prevention of seizures after intracranial venous thrombosis	no	Empty
171	Endometrial biomarkers for the non-invasive diagnosis of endometriosis	no	Diagnostic
172	Sumatriptan plus naproxen for the treatment of acute migraine attacks in adults	yes
173	Bortezomib for the treatment of multiple myeloma	yes
174	Single dose dipyrone (metamizole) for acute postoperative pain in adults	no	Atrition bias not analyzed
175	Early removal versus expectant management of central venous catheters in neonates with bloodstream infection	no	Empty
176	Fingolimod for relapsing-remitting multiple sclerosis	yes
177	Eradication therapy for peptic ulcer disease in Helicobacter pylori-positive people	yes
178	Drugs for the acute treatment of migraine in children and adolescents	yes
179	Acupuncture for the prevention of tension-type headache	yes
180	Personal protective equipment for preventing highly infectious diseases due to exposure to contaminated body fluids in healthcare staff	yes
181	A comparison of different antibiotic regimens for the treatment of infective endocarditis	yes
182	Implantable loop recorder versus conventional diagnostic workup for unexplained recurrent syncope	yes
183	Urinary alkalisation for symptomatic uncomplicated urinary tract infection in women	no	Empty
184	Insulin and oral agents for managing cystic fibrosis-related diabetes	yes
185	Remote versus face-to-face check-ups for asthma	yes
186	Acupuncture for dysmenorrhoea	yes
187	Daily iron supplementation for improving anaemia, iron status and health in menstruating women	yes
188	Glutamine supplementation to prevent morbidity and mortality in preterm infants	yes
189	Interventions for necrotising pancreatitis	yes
190	Alemtuzumab for multiple sclerosis	yes
191	Management strategies for pancreatic pseudocysts	yes
192	Oxytocin for preventing postpartum haemorrhage (PPH) in non-facility birth settings	yes
193	Risperidone (depot) for schizophrenia	yes
194	Antihelminthics in helminth-endemic areas: effects on HIV disease progression	yes
195	Co-bedding in neonatal nursery for promoting growth and neurodevelopment in stable preterm twins	yes
196	Surgical versus conservative interventions for anterior cruciate ligament ruptures in adults	no	Withdrawn
197	Psychological therapies for panic disorder with or without agoraphobia in adults: a network meta-analysis	no	Multiple AB domains
198	Infraorbital nerve block for postoperative pain following cleft lip repair in children	yes
199	Interventions for the management of fatigue in adults with a primary brain tumour	yes
200	Breathing exercises for children with asthma	yes
201	Omega-3 fatty acids for the treatment of dementia	yes
202	Organising healthcare services for persons with an intellectual disability	yes
203	Mobile phone-based interventions for smoking cessation	yes
204	Different intensities of glycaemic control for women with gestational diabetes mellitus	yes
205	Chromoscopy versus conventional endoscopy for the detection of polyps in the colon and rectum	yes
206	Oral non-steroidal anti-inflammatory drug therapy for lung disease in cystic fibrosis	yes
207	Preoperative blood transfusions for sickle cell disease	yes
208	Phlebotonics for venous insufficiency	yes
209	Ganoderma lucidum (Reishi mushroom) for cancer treatment	yes
210	Chlorpromazine versus atypical antipsychotic drugs for schizophrenia	yes
211	Regimens of fetal surveillance of suspected large-for-gestational-age fetuses for improving health outcomes	no	Empty
212	Interventions to prevent misconduct and promote integrity in research and publication	no	Special case - yes/no
213	Psychological therapies for post-traumatic stress disorder and comorbid substance use disorder	yes
214	Laparoscopic versus open distal pancreatectomy for pancreatic cancer	yes
215	Antibiotics and antiseptics for pressure ulcers	yes
216	Dornase alfa for cystic fibrosis	yes
217	Anticoagulants and antiplatelet agents for preventing central venous haemodialysis catheter malfunction in patients with end-stage kidney disease	yes
218	High-frequency oscillatory ventilation versus conventional ventilation for acute respiratory distress syndrome	yes
219	Laser resurfacing for facial acne scars	no	Withdrawn
220	Oral immunoglobulin for preventing necrotizing enterocolitis in preterm and low birth weight neonates	yes
221	Diuretics for heart failure	no	Withdrawn
222	Interventions for acne scars	yes
223	Surgical versus conservative interventions for treating anterior cruciate ligament injuries	yes
224	Electrical stimulation with non-implanted electrodes for overactive bladder in adults	yes
225	Enzyme replacement therapy with laronidase (Aldurazyme®) for treating mucopolysaccharidosis type I	yes
226	Interventions for treating ankle fractures in children	yes
227	Laparoscopic versus open gastrectomy for gastric cancer	yes
228	Physical exercise training interventions for children and young adults during and after treatment for childhood cancer	yes
229	Laparoscopic versus open transhiatal oesophagectomy for oesophageal cancer	yes
230	Opioids for the palliation of refractory breathlessness in adults with advanced disease and terminal illness	yes
231	Psychological and educational interventions for subfertile men and women	yes
232	Anticoagulants (extended duration) for prevention of venous thromboembolism following total hip or knee replacement or hip fracture repair	yes
233	Brief educational strategies for improving contraception use in young people	yes
234	Antibiotics and antiseptics for surgical wounds healing by secondary intention	yes
235	Non-surgical versus surgical treatment for oesophageal cancer	yes
236	Padma 28 for intermittent claudication	yes
237	Medical versus surgical treatment for refractory or recurrent peptic ulcer	yes
238	Melatonin for women in pregnancy for neuroprotection of the fetus	no	Empty
239	Vitamin A supplementation for postpartum women	yes
240	Physical fitness training for stroke patients	no	Multiple AB domains
241	Combined pharmacotherapy and behavioural interventions for smoking cessation	yes
242	Antimicrobial dressings for the prevention of catheter-related infections in newborn infants with central venous catheters	yes
243	Memory rehabilitation for people with multiple sclerosis	yes
244	Aquatic exercise for the treatment of knee and hip osteoarthritis	yes
245	Dietary advice for people with schizophrenia	no	Empty
246	Dietary supplements for dysmenorrhoea	yes
247	Teriflunomide for multiple sclerosis	yes
248	Intraoperative mild hypothermia for postoperative neurological deficits in people with intracranial aneurysm	yes
249	Treatment for chronic methicillin-sensitive Staphylococcus aureus pulmonary infection in people with cystic fibrosis	no	Empty
250	Transcranial direct current stimulation (tDCS) for improving activities of daily living, and physical and cognitive functioning, in people after stroke	no	Multiple AB domains
251	Protocolized versus non-protocolized weaning for reducing the duration of invasive mechanical ventilation in newborn infants	no	Empty
252	Exercise-based cardiac rehabilitation for adults after heart valve surgery	yes
253	Antithrombin for the prevention of intraventricular hemorrhage in very preterm infants	yes
254	Antipsychotic medications for cocaine dependence	yes
255	Ultrasound versus 'clinical touch' for catheter guidance during embryo transfer in women	yes
256	Workplace interventions for reducing sitting at work	yes
257	Melatonin as add-on treatment for epilepsy	yes
258	Catheter impregnation, coating or bonding for reducing central venous catheter-related infections in adults	yes
259	Supplemental oxygen for caesarean section during regional anaesthesia	yes
260	Antifibrinolytics (lysine analogues) for the prevention of bleeding in people with haematological disorders	yes
261	Pre-hospital versus in-hospital initiation of cooling for survival and neuroprotection after out-of-hospital cardiac arrest	yes
262	Chinese herbal medicine for menopausal symptoms	yes
263	Interventions for improving outcomes in patients with multimorbidity in primary care and community settings	yes
264	Spectral entropy monitoring for adults and children undergoing general anaesthesia	yes
265	Perioperative fluid volume optimization following proximal femoral fracture	yes
266	Therapist-supported Internet cognitive behavioural therapy for anxiety disorders in adults	yes
267	Interventions for preventing delirium in hospitalised non-ICU patients	yes
268	Pharmacological treatment for Buerger's disease	yes
269	Comparison of central adjudication of outcomes and onsite outcome assessment on treatment effect estimates	no	Atrition bias not analyzed
270	Diet, physical activity, and behavioural interventions for the treatment of overweight or obesity in preschool children up to the age of 6 years	no	Multiple AB domains
271	Treatment for osteoporosis in people with ß-thalassaemia	yes
272	Blood pressure lowering efficacy of beta-1 selective beta blockers for primary hypertension	yes
273	Antidepressants for generalised anxiety disorder (GAD)	no	Withdrawn
274	Antihypertensive pharmacotherapy for prevention of sudden cardiac death in hypertensive individuals	yes
275	Subsidising artemisinin-based combination therapy in the private retail sector	yes
276	Adhesively bonded versus non-bonded amalgam restorations for dental caries	yes
277	Vascular closure devices for femoral arterial puncture site haemostasis	yes
278	Corticosteroids as adjunctive therapy in the treatment of influenza	no	No RCTs included
279	Posture and fluids for preventing post-dural puncture headache	yes
280	Frequency of endotracheal suctioning for the prevention of respiratory morbidity in ventilated newborns	yes
281	Surgical management of localised renal cell carcinoma	no	Withdrawn
282	Enzyme replacement therapy with galsulfase for mucopolysaccharidosis type VI	yes
283	Drugs for preventing red blood cell dehydration in people with sickle cell disease	yes
284	Vaccines for preventing herpes zoster in older adults	yes
285	Different dosage schedules for reducing cardiotoxicity in people with cancer receiving anthracycline chemotherapy	no	Multiple AB domains
286	Blood pressure lowering efficacy of coenzyme Q10 for primary hypertension	yes
287	Ultrasonography for diagnosis of alcoholic cirrhosis in people with alcoholic liver disease	no	Diagnostic
288	Interventions for helping people adhere to compression treatments for venous leg ulceration	yes
289	Long-term effects of weight-reducing drugs in people with hypertension	yes
290	Long-term effects of weight-reducing diets in people with hypertension	yes
291	Intraoperative frozen section analysis for the diagnosis of early stage ovarian cancer in suspicious pelvic masses	no	Diagnostic
292	Strategies designed to help healthcare professionals to recruit participants to research studies	no	Special case - yes/no
293	Antibiotics for preventing suppurative complications from undifferentiated acute respiratory infections in children under five years of age	yes
294	Oral iron supplements for children in malaria-endemic areas	no	Atrition bias not analyzed
295	Anti-vascular endothelial growth factor (VEGF) drugs for treatment of retinopathy of prematurity	yes
296	Imaging modalities for the non-invasive diagnosis of endometriosis	no	Diagnostic
297	Topical treatments for scalp psoriasis	yes
298	Interventions for treating bisphosphonate-related osteonecrosis of the jaw (BRONJ)	yes
299	Assisted reproductive technologies for male subfertility	yes
300	Calcium channel blockers for primary Raynaud's phenomenon	yes
301	Psychological treatments for epilepsy	no	Withdrawn
302	Physiotherapy for pain and disability in adults with complex regional pain syndrome (CRPS) types I and II	no	Multiple AB domains
303	Sexual counselling for sexual problems in patients with cardiovascular disease	yes
304	Neuraminidase inhibitors for the treatment of influenza infection in people with cystic fibrosis	no	Empty
305	Functional capacity evaluations for the prevention of occupational re-injuries in injured workers	no	Withdrawn
306	Over the counter (OTC) artificial tear drops for dry eye syndrome	yes
307	Very early discharge versus early discharge versus non-early discharge in children with cancer and febrile neutropenia	yes
308	Laser-assisted subepithelial keratectomy (LASEK) versus photorefractive keratectomy (PRK) for correction of myopia	yes
309	High flow nasal cannula for respiratory support in preterm infants	no	Atrition bias not analyzed
310	Anaesthesia for hip fracture surgery in adults	yes
311	Paravertebral block versus thoracic epidural for patients undergoing thoracotomy	yes
312	Medication review in hospitalised patients to reduce morbidity and mortality	no	Multiple AB domains
313	Intra-uterine insemination for unexplained subfertility	yes
314	The use of ultrasound guidance for perioperative neuraxial and peripheral nerve blocks in children	yes
315	Pharmacological interventions for generalised itching (not caused by systemic disease or skin lesions) in pregnancy	no	Empty
316	Radioiodine therapy versus antithyroid medications for Graves' disease	no	Multiple AB domains
317	Perioperative dexmedetomidine for acute pain after abdominal surgery in adults	yes
318	Oral aspirin for treating venous leg ulcers	yes
319	Supplementation with multiple micronutrients for breastfeeding women for improving outcomes for the mother and baby	yes
320	Lidocaine for reducing propofol-induced pain on induction of anaesthesia in adults	yes
321	Hospital at home: home-based end-of-life care	yes
322	Puerarin for ischaemic stroke	yes
323	Antibiotic use for irreversible pulpitis	yes
324	Rehabilitation following carpal tunnel release	no	Multiple AB domains
325	Granulocyte and granulocyte-macrophage colony stimulating factors for newly diagnosed patients with myelodysplastic syndromes	yes
326	Folate supplementation in people with sickle cell disease	yes
327	Yttrium-90 microsphere radioembolisation for unresectable hepatocellular carcinoma	yes
328	Conjugate Haemophilus influenzae type b vaccines for sickle cell disease	no	Empty
329	Pylorus-preserving pancreaticoduodenectomy (pp Whipple) versus pancreaticoduodenectomy (classic Whipple) for surgical treatment of periampullary and pancreatic carcinoma	yes
330	Open retropubic colposuspension for urinary incontinence in women	yes
331	Hypothermia for neuroprotection in adults after cardiopulmonary resuscitation	yes
332	Vasopressors for hypotensive shock	yes
333	Fibrin sealants for the prevention of postoperative pancreatic fistula following pancreatic surgery	yes
334	Transcutaneous carbon dioxide monitoring for the prevention of neonatal morbidity and mortality	no	Empty
335	Pharmacological and non-pharmacological interventions for reducing rocuronium bromide induced pain on injection in children and adults	yes
336	End-of-life care pathways for improving outcomes in caring for the dying	yes
337	Peripheral iridotomy for pigmentary glaucoma	yes
338	Irinotecan chemotherapy combined with fluoropyrimidines versus irinotecan alone for overall survival and progression-free survival in patients with advanced and/or metastatic colorectal cancer	yes
339	Specific allergen immunotherapy for the treatment of atopic eczema	yes
340	Interventions to optimise prescribing for older people in care homes	no	Multiple AB domains
341	Piracetam for reducing the incidence of painful sickle cell disease crises	no	Atrition bias not analyzed
342	Corticosteroid implants for chronic non-infectious uveitis	yes
343	Conjunctival autograft for pterygium	yes
344	Skin grafting and tissue replacement for treating foot ulcers in people with diabetes	yes
345	Inhaled bronchodilators for cystic fibrosis	no	Withdrawn
346	Non-steroidal anti-inflammatory drugs for chronic low back pain	no	Multiple AB domains
347	Psychological interventions to improve adherence to oral hygiene instructions in adults with periodontal diseases	no	Withdrawn
348	Biphasic versus monophasic waveforms for transthoracic defibrillation in out-of-hospital cardiac arrest	yes
349	Motor control exercise for acute non-specific low back pain	yes
350	Transvaginal mesh or grafts compared with native tissue repair for vaginal prolapse	yes
351	Ketogenic diet and other dietary treatments for epilepsy	yes
352	Interventions for dysphagia in long-term, progressive muscle disease	yes
353	Aflibercept for neovascular age-related macular degeneration	yes
354	Glutamine for induction of remission in Crohn's disease	yes
355	Antithrombin III for critically ill patients	yes
356	Periodontal therapy as adjunctive treatment for gastric Helicobacter pylori infection	yes
357	Antioxidant treatments for schizophrenia	yes
358	Enzyme replacement therapy with idursulfase for mucopolysaccharidosis type II (Hunter syndrome)	yes
359	Transperitoneal versus retroperitoneal approach for elective open abdominal aortic aneurysm repair	yes
360	The role of iron in the management of chemotherapy-induced anemia in cancer patients receiving erythropoiesis-stimulating agents	yes
361	Amphetamines for attention deficit hyperactivity disorder (ADHD) in children and adolescents	yes
362	Legislative smoking bans for reducing harms from secondhand smoke exposure, smoking prevalence and tobacco consumption	yes
363	Care delivery and self management strategies for adults with epilepsy	yes
364	Meditation for adults with haematological malignancies	yes
365	Duodenum-preserving pancreatic resection versus pancreaticoduodenectomy for chronic pancreatitis	yes
366	Percutaneous endoscopic gastrostomy versus percutaneous radiological gastrostomy for swallowing disturbances	no	Empty
367	Interventions for preventing unintended pregnancies among adolescents	yes
368	Pregabalin for decreasing pancreatic pain in chronic pancreatitis	yes
369	Interventions for sexual dysfunction following treatments for cancer in women	yes
370	Antiemetic medication for prevention and treatment of chemotherapy-induced nausea and vomiting in childhood	yes
371	Frequency of dressing changes for central venous access devices on catheter-related infections	yes
372	Chest physiotherapy for acute bronchiolitis in paediatric patients between 0 and 24 months old	yes
373	Enhanced recovery protocols for major upper gastrointestinal, liver and pancreatic surgery	yes
374	Techniques for assisting difficult delivery at caesarean section	yes
375	Surgery versus medical therapy for heavy menstrual bleeding	yes
376	Retention procedures for stabilising tooth position after treatment with orthodontic braces	yes
377	Systematic versus opportunistic risk assessment for the primary prevention of cardiovascular disease	yes
378	Warfarin initiation nomograms for venous thromboembolism	yes
379	Surgical versus non-surgical treatment for lumbar spinal stenosis	yes
380	Topical emollient for preventing infection in preterm infants	yes
381	Beta-blockers for congestive heart failure in children	yes
382	Smoking cessation advice for people with serious mental illness	no	Empty
383	Water precautions for prevention of infection in children with ventilation tubes (grommets)	yes
384	Breastfeeding or nipple stimulation for reducing postpartum haemorrhage in the third stage of labour	yes
385	Colchicine for prevention of cardiovascular events	yes
386	Perioperative angiotensin-converting enzyme inhibitors or angiotensin II type 1 receptor blockers for preventing mortality and morbidity in adults	yes
387	Discharge planning from hospital	yes
388	Inhaled non-steroid anti-inflammatories for children and adults with bronchiectasis	yes
389	Effectiveness of tranexamic acid in reducing blood loss during cytoreductive surgery for advanced ovarian cancer	yes
390	Surgical hand antisepsis to reduce surgical site infection	yes
391	Chinese herbal medicine for oesophageal cancer	yes
392	Bronchoscopy-guided antimicrobial therapy for cystic fibrosis	yes
393	Long-acting muscarinic antagonists (LAMA) added to combination long-acting beta2-agonists and inhaled corticosteroids (LABA/ICS) versus LABA/ICS for adults with asthma	yes
394	Subcutaneous rapid-acting insulin analogues for diabetic ketoacidosis	no	Multiple AB domains
395	Anti-inflammatory drugs and analgesics for managing symptoms in people with cystic fibrosis-related arthritis	no	Empty
396	Tricyclic and related drugs for nocturnal enuresis in children	yes
397	Antibiotic treatment for Burkholderia cepacia complex in people with cystic fibrosis experiencing a pulmonary exacerbation	no	Empty
398	Brief school-based interventions and behavioural outcomes for substance-using adolescents	yes
399	Recombinant human erythropoietin versus placebo or no treatment for the anaemia of chronic kidney disease in people not requiring dialysis	yes
400	Washed versus unwashed red blood cells for transfusion for the prevention of morbidity and mortality in preterm infants	yes
401	Dietary advice for the prevention of type 2 diabetes mellitus in adults	no	Withdrawn
402	Antibody therapies for lymphoma in children	no	Empty
403	Acyclovir for treating primary herpetic gingivostomatitis	no	Withdrawn
404	Interventions for the management of submucous cleft palate	no	Withdrawn
405	Pit and fissure sealants versus fluoride varnishes for preventing dental decay in the permanent teeth of children and adolescents	yes
406	Smoking cessation interventions for pulmonary tuberculosis treatment outcomes	no	Empty
407	Ivermectin versus albendazole or thiabendazole for Strongyloides stercoralis infection	yes
408	Antifungal agents for preventing fungal infections in non-neutropenic critically ill patients	yes
409	Anti-vascular endothelial growth factor for control of wound healing in glaucoma surgery	yes
410	Doxycycline plus ivermectin versus ivermectin alone for treatment of patients with onchocerciasis	yes
411	A 'test and treat' strategy for elevated wound protease activity for healing in venous leg ulcers	no	Empty
412	Chinese herbal medicines for unexplained recurrent miscarriage	yes
413	Vitamin D supplementation for women during pregnancy	yes
414	Mini-Mental State Examination (MMSE) for the detection of dementia in clinically unevaluated people aged 65 and over in community and primary care populations	no	Diagnostic
415	Chemotherapy for resistant or recurrent gestational trophoblastic neoplasia	no	Empty
416	Intensive versus conventional glycaemic control for treating diabetic foot ulcers	no	Empty
417	Interventions for promoting reintegration and reducing harmful behaviour and lifestyles in street-connected children and young people	yes
418	Anticoagulant treatment for subsegmental pulmonary embolism	no	Empty
419	Pre-employment examinations for preventing injury, disease and sick leave in workers	yes
420	Intranasal or transdermal nicotine for the treatment of postoperative pain	yes
421	Intraperitoneal chemotherapy for the initial management of primary epithelial ovarian cancer	yes
422	Needle aspiration versus intercostal tube drainage for pneumothorax in the newborn	yes
423	Interval debulking surgery for advanced epithelial ovarian cancer	yes
424	Motor control exercise for chronic non-specific low-back pain	yes
425	Semi-recumbent position versus supine position for the prevention of ventilator-associated pneumonia in adults requiring mechanical ventilation	yes
426	Dietary fibre for the primary prevention of cardiovascular disease	yes
427	Linezolid versus vancomycin for skin and soft tissue infections	no	Multiple AB domains
428	Pre-emptive correction for haemodialysis arteriovenous access stenosis	yes
429	Orthodontics for treating temporomandibular joint (TMJ) disorders	no	Withdrawn
430	Medical and surgical interventions for the treatment of usual-type vulval intraepithelial neoplasia	yes
431	Omega-3 fatty acids for cystic fibrosis	yes
432	Exercise-based cardiac rehabilitation for coronary heart disease	yes
433	Epidural pain relief versus systemic opioid-based pain relief for abdominal aortic surgery	yes
434	Surgery for the resolution of symptoms in malignant bowel obstruction in advanced gynaecological and gastrointestinal cancer	no	No RCTs included
435	Antiglucocorticoid and related treatments for psychosis	yes
436	Statins for the prevention of dementia	yes
437	Stabilisation splint therapy for temporomandibular pain dysfunction syndrome	no	Withdrawn
438	Occlusal adjustment for treating and preventing temporomandibular joint disorders	no	Withdrawn
439	Preformed crowns for decayed primary molar teeth	yes
440	Localization techniques for guided surgical excision of non-palpable breast lesions	yes
441	Galactomannan detection for invasive aspergillosis in immunocompromised patients	no	Diagnostic
442	Social norms information for alcohol misuse in university and college students	yes
443	Normobaric and hyperbaric oxygen therapy for the treatment and prevention of migraine and cluster headache	yes
444	Immunotherapy for advanced renal cell cancer	no	Withdrawn
445	Antifibrinolytic therapy for preventing oral bleeding in patients with haemophilia or Von Willebrand disease undergoing minor oral surgery or dental extractions	yes
446	Urinary biomarkers for the non-invasive diagnosis of endometriosis	no	Diagnostic
447	Interventions for preventing oral mucositis in patients with cancer receiving treatment: oral cryotherapy	yes
448	Probiotics for preventing urinary tract infections in adults and children	yes
449	Care delivery and self management strategies for children with epilepsy	yes
450	Topiramate monotherapy for juvenile myoclonic epilepsy	yes
451	Internet-based interventions for the secondary prevention of coronary heart disease	yes
452	Pharmacological interventions for promoting smoking cessation during pregnancy	yes
453	Iron therapy for pre-operative anaemia	yes
454	Probiotics for the prevention of pediatric antibiotic-associated diarrhea	yes
455	Interventions for central serous chorioretinopathy: a network meta-analysis	yes
456	Multi-disciplinary rehabilitation for acquired brain injury in adults of working age	yes
457	Interventions for self-harm in children and adolescents	yes
458	'As required' medication regimens for seriously mentally ill people in hospital	no	Empty
459	Parent-only interventions for childhood overweight or obesity in children aged 5 to 11 years	no	Multiple AB domains
460	Chest physiotherapy compared to no chest physiotherapy for cystic fibrosis	yes
461	Prophylactic antibiotics or G(M)-CSF for the prevention of infections and improvement of survival in cancer patients receiving myelotoxic chemotherapy	yes
462	Nurse-led titration of angiotensin converting enzyme inhibitors, beta-adrenergic blocking agents, and angiotensin receptor blockers for people with heart failure with reduced ejection fraction	yes
463	Fetal electrocardiogram (ECG) for fetal monitoring during labour	yes
464	Comparison of animal-derived surfactants for the prevention and treatment of respiratory distress syndrome in preterm infants	yes
465	Interventions for psychotic symptoms concomitant with epilepsy	no	Atrition bias not analyzed
466	Planned caesarean section for women with a twin pregnancy	yes
467	Low-molecular-weight heparins for managing vaso-occlusive crises in people with sickle cell disease	yes
468	Antenatal dietary supplementation with myo-inositol in women during pregnancy for preventing gestational diabetes	yes
469	Common antiepileptic drugs in pregnancy in women with epilepsy	no	Withdrawn
470	Adjuvant (post-surgery) chemotherapy for early stage epithelial ovarian cancer	yes
471	Psychosocial interventions for the management of chronic orofacial pain	no	Withdrawn
472	Trocar types in laparoscopy	yes
473	Recombinant factor VIIa concentrate versus plasma-derived concentrates for treating acute bleeding episodes in people with haemophilia and inhibitors	yes
474	Interventions for treating traumatised ankylosed permanent front teeth	no	Empty
475	Early versus delayed erythropoietin for the anaemia of end-stage kidney disease	no	Empty
476	Arthroscopy for temporomandibular disorders	no	Withdrawn
477	Arthrocentesis and lavage for treating temporomandibular joint disorders	no	Withdrawn
478	Incentives for increasing prenatal care use by women in order to improve maternal and neonatal outcomes	yes
479	Helicopter emergency medical services for adults with major trauma	no	No RCTs included
480	Home versus hospital intravenous antibiotic therapy for cystic fibrosis	yes
481	Extracorporeal photopheresis versus alternative treatment for chronic graft-versus-host disease after haematopoietic stem cell transplantation in paediatric patients	no	Empty
482	Glucocorticosteroid-free versus glucocorticosteroid-containing immunosuppression for liver transplanted patients	yes
483	Extracorporeal photopheresis versus standard treatment for acute graft-versus-host disease after haematopoietic stem cell transplantation in paediatric patients	no	Empty
484	Different treatment regimens of magnesium sulphate for tocolysis in women in preterm labour	yes
485	Effects and safety of periconceptional oral folate supplementation for preventing birth defects	yes
486	Non-pharmacological interventions for depression in adults and children with traumatic brain injury	yes
487	Ascorbic acid for the treatment of Charcot-Marie-Tooth disease	yes
488	Urine tests for Down's syndrome screening	no	Diagnostic
489	Blood CEA levels for detecting recurrent colorectal cancer	no	Diagnostic
490	Urethral (indwelling or intermittent) or suprapubic routes for short-term catheterisation in hospitalised adults	yes
491	Losigamone add-on therapy for partial epilepsy	yes
492	Cycling infrastructure for reducing cycling injuries in cyclists	yes
493	Surgery for Dupuytren's contracture of the fingers	yes
494	Levonorgestrel intrauterine system for endometrial protection in women with breast cancer on adjuvant tamoxifen	yes
495	Oral steroids for long-term use in cystic fibrosis	yes
496	Magnification devices for endodontic therapy	no	Empty
497	Knee orthoses for treating patellofemoral pain syndrome	yes
498	Prophylactic oral betamimetics for reducing preterm birth in women with a twin pregnancy	yes
499	Amiodarone versus other pharmacological interventions for prevention of sudden cardiac death	no	Multiple AB domains
500	EEG for children with complex febrile seizures	no	Empty
501	Intraoperative use of low volume ventilation to decrease postoperative mortality, mechanical ventilation, lengths of stay and lung injury in patients without acute lung injury	yes
502	Interventions for replacing missing teeth: preprosthetic surgery versus dental implants	no	Withdrawn
503	Alprazolam for essential tremor	yes
504	Antibiotic prophylaxis for surgical site infection in people undergoing liver transplantation	yes
505	Corticosteroids for treating sepsis	yes
506	Oral direct thrombin inhibitors or oral factor Xa inhibitors for the treatment of pulmonary embolism	yes
507	Advocacy interventions to reduce or eliminate violence and promote the physical and psychosocial well-being of women who experience intimate partner abuse	yes
508	Mycophenolic acid versus azathioprine as primary immunosuppression for kidney transplant recipients	yes
509	Crisis intervention for people with severe mental illnesses	yes
510	Interventions for treating gas gangrene	yes
511	Interventions for smoking cessation in people diagnosed with lung cancer	no	Empty
512	Leukoreduction for the prevention of adverse reactions from allogeneic blood transfusion	yes
513	Subpial transection surgery for epilepsy	no	Empty
514	Comparison of different platelet transfusion thresholds prior to insertion of central lines in patients with thrombocytopenia	no	Empty
515	Etrolizumab for induction of remission in ulcerative colitis	yes
516	Lifestyle interventions for the treatment of urinary incontinence in adults	yes
517	Non-pharmacological management of infant and young child procedural pain	yes
518	Alternative lipid emulsions versus pure soy oil based lipid emulsions for parenterally fed preterm infants	yes
519	Direct versus indirect veneer restorations for intrinsic dental stains	no	Withdrawn
520	Device-modified trabeculectomy for glaucoma	yes
521	Pharmacotherapy for chronic cognitive impairment in traumatic brain injury	yes
522	Interventions for the treatment of oral and oropharyngeal cancers: targeted therapy and immunotherapy	yes
523	Zuclopenthixol versus placebo for schizophrenia	yes
524	Health system and community level interventions for improving antenatal care coverage and health outcomes	yes
525	Interventions for replacing missing teeth: denture chewing surface designs in edentulous people	no	Withdrawn
526	First trimester serum tests for Down's syndrome screening	no	Diagnostic
527	Optic nerve head and fibre layer imaging for diagnosing glaucoma	no	Diagnostic
528	Antihistamines for the common cold	yes
529	Prenatal interventions for congenital diaphragmatic hernia for improving outcomes	yes
530	Decision aids for people considering taking part in clinical trials	yes
531	Androgens (dehydroepiandrosterone or testosterone) for women undergoing assisted reproduction	yes
532	Fornix-based versus limbal-based conjunctival trabeculectomy flaps for glaucoma	yes
533	Thyroid surgery for Graves? disease and Graves? ophthalmopathy	no	Multiple AB domains
534	Methylphenidate for children and adolescents with attention deficit hyperactivity disorder (ADHD)	no	one judgement, multiple explanations
535	Use of biochemical tests of placental function for improving pregnancy outcome	yes
536	Planned early delivery versus expectant management of the term suspected compromised baby for improving outcomes	yes
537	Addition of long-acting beta2-agonists to inhaled corticosteroids for chronic asthma in children	yes
538	Early developmental intervention programmes provided post hospital discharge to prevent motor and cognitive impairment in preterm infants	yes
539	Anti-TNF agents for paediatric psoriasis	yes
540	Surgery for complete (full-thickness) rectal prolapse in adults	yes
541	Interventions for the management of external root resorption	no	Empty
542	Nutritional advice for improving outcomes in multiple pregnancies	no	Empty
543	Asenapine versus placebo for schizophrenia	yes
544	Treatment and prevention of pouchitis after ileal pouch-anal anastomosis for chronic ulcerative colitis	yes
545	Heparin versus 0.9% sodium chloride intermittent flushing for the prevention of occlusion in long term central venous catheters in infants and children	yes
546	Airway clearance techniques for bronchiectasis	yes
547	Aminophylline for bradyasystolic cardiac arrest in adults	yes
548	Amphotericin B deoxycholate versus liposomal amphotericin B: effects on kidney function	yes
549	Diuretics for transient tachypnoea of the newborn	yes
550	Culture media for human pre-implantation embryos in assisted reproductive technology cycles	yes
551	Interventions for dissociated vertical deviation	yes
552	Treatment for superficial infusion thrombophlebitis of the upper extremity	yes
553	In vitro fertilisation for unexplained subfertility	yes
554	Comparison of different platelet count thresholds to guide administration of prophylactic platelet transfusion for preventing bleeding in people with haematological disorders after myelosuppressive chemotherapy or stem cell transplantation	yes
555	Effectiveness and risks of cricoid pressure during rapid sequence induction for endotracheal intubation	yes
556	Non-surgical adjunctive interventions for accelerating tooth movement in patients undergoing fixed orthodontic treatment	yes
557	Vigabatrin versus carbamazepine monotherapy for epilepsy	yes
558	Interventions for enhancing adherence to treatment in adults with bronchiectasis	no	Empty
559	Omega 6 fatty acids for the primary prevention of cardiovascular disease	yes
560	Intrathecal baclofen for treating spasticity in children with cerebral palsy	yes
561	Surgical versus non-surgical management of abdominal injury	yes
562	Interventions for trachoma trichiasis	yes
563	Prone position for acute respiratory failure in adults	yes
564	Treatment for dysphagia (swallowing difficulties) in hereditary ataxia	no	Empty
565	Interventions for metabolic bone disease in children with chronic kidney disease	yes
566	Cannabinoids for nausea and vomiting in adults with cancer receiving chemotherapy	yes
567	Nitroglycerin for management of retained placenta	yes
568	Interventions to facilitate shared decision making to address antibiotic use for acute respiratory infections in primary care	yes
569	Interventions for treating proximal humeral fractures in adults	yes
570	S-adenosyl-L-methionine for alcoholic liver diseases	no	Withdrawn
571	Duration of treatment for asymptomatic bacteriuria during pregnancy	yes
572	Melatonin and agomelatine for preventing seasonal affective disorder	no	Empty
573	Psychological therapies for preventing seasonal affective disorder	no	Empty
574	Adjuvant corticosteroids for reducing death in neonatal bacterial meningitis	yes
575	Cervical ripening before first trimester surgical evacuation for non-viable pregnancy	yes
576	Immunosuppressive drug therapy for preventing rejection following lung transplantation in cystic fibrosis	no	Empty
577	Antiviral treatment for Bell's palsy (idiopathic facial paralysis)	yes
578	Gonadotrophin-releasing hormone agonist protocols for pituitary suppression in assisted reproduction	yes
579	Immunotherapy (oral and sublingual) for food allergy to fruits	yes
580	Anti-adhesion therapy following operative hysteroscopy for treatment of female subfertility	yes
581	Steroids for symptom control in infectious mononucleosis	yes
582	Light therapy for preventing seasonal affective disorder	yes
583	Second-generation antidepressants for preventing seasonal affective disorder in adults	yes
584	Intravesical Bacillus Calmette-Guérin versus mitomycin C for Ta and T1 bladder cancer	no	Withdrawn
585	Electromechanical and robot-assisted arm training for improving activities of daily living, arm function, and arm muscle strength after stroke	no	Atrition bias not analyzed
586	Treatment of periodontal disease for glycaemic control in people with diabetes mellitus	yes
587	Mitomycin C versus 5-Fluorouracil for wound healing in glaucoma surgery	yes
588	Interleukin-2 as maintenance therapy for children and adults with acute myeloid leukaemia in first complete remission	yes
589	Stapler versus scalpel resection followed by hand-sewn closure of the pancreatic remnant for distal pancreatectomy	yes
590	Nitrous oxide-based techniques versus nitrous oxide-free techniques for general anaesthesia	yes
591	Pharmacological interventions for unilateral spatial neglect after stroke	yes
592	Screening for nasopharyngeal cancer	no	Empty
593	Specialised antenatal clinics for women with a multiple pregnancy for improving maternal and infant outcomes	yes
594	Ethanol for preventing preterm birth in threatened preterm labor	yes
595	Omega-3 fatty acids for depression in adults	yes
596	Micro-invasive interventions for managing proximal dental decay in primary and permanent teeth	yes
597	Laparoscopic fundoplication surgery versus medical management for gastro-oesophageal reflux disease (GORD) in adults	yes
598	Interventions for the treatment of keratocystic odontogenic tumours	no	Empty
599	Exercise training to improve exercise capacity and quality of life in people with non-malignant dust-related respiratory diseases	yes
600	Non-prescription (OTC) oral analgesics for acute pain - an overview of Cochrane reviews	no	Overview
601	Anti-IgE therapy for allergic bronchopulmonary aspergillosis in people with cystic fibrosis	yes
602	Reduction of the number of fetuses for women with a multiple pregnancy	no	Empty
603	Pelvic floor muscle training added to another active treatment versus the same active treatment alone for urinary incontinence in women	yes
604	Chest shielding for prevention of a haemodynamically significant patent ductus arteriosus in preterm infants receiving phototherapy	yes
605	Stimulation of the wrist acupuncture point PC6 for preventing postoperative nausea and vomiting	yes
606	Day care versus in-patient surgery for age-related cataract	yes
607	Haloperidol for the treatment of nausea and vomiting in palliative care patients	yes
608	Sleep positioning systems for children with cerebral palsy	no	Empty
609	Routine intracranial pressure monitoring in acute coma	yes
610	Levomepromazine for nausea and vomiting in palliative care	no	Empty
611	Combination antimicrobial susceptibility testing for acute exacerbations in chronic infection of Pseudomonas aeruginosa in cystic fibrosis	yes
612	Multiple-micronutrient supplementation for women during pregnancy	yes
613	Structured telephone support or non-invasive telemonitoring for patients with heart failure	yes
614	Azathioprine or 6-mercaptopurine for maintenance of remission in Crohn's disease	yes
615	Montreal Cognitive Assessment for the diagnosis of Alzheimer's disease and other dementias	no	Diagnostic
616	Use of endoanal ultrasound for reducing the risk of complications related to anal sphincter injury after vaginal birth	yes
617	Rocuronium versus succinylcholine for rapid sequence induction intubation	yes
618	High-intensity versus low-intensity physical activity or exercise in people with hip or knee osteoarthritis	yes
619	Pharmacological interventions for cognitive decline in people with Down syndrome	yes
620	Peroxisome proliferator-activated receptor gamma agonists for preventing recurrent stroke and other vascular events in patients with stroke or transient ischaemic attack	yes
621	Psychological therapies for the management of chronic neuropathic pain in adults	yes
622	Lithium for schizophrenia	yes
623	Growth factors for treating diabetic foot ulcers	yes
624	Sulthiame add-on therapy for epilepsy	yes
625	Specialist teams for neonatal transport to neonatal intensive care units for prevention of morbidity and mortality	no	Empty
626	Pharmacological interventions for the acute management of hyperkalaemia in adults	yes
627	Different doses of prophylactic platelet transfusion for preventing bleeding in people with haematological disorders after myelosuppressive chemotherapy or stem cell transplantation	yes
628	Vitamin A supplementation during pregnancy for maternal and newborn outcomes	yes
629	Ozone therapy for treating foot ulcers in people with diabetes	yes
630	Domestic violence screening and intervention programmes for adults with dental or facial injury	no	Withdrawn
631	Oral budesonide for induction of remission in ulcerative colitis	yes
632	Safety of topical corticosteroids in pregnancy	no	No RCTs included
633	Interventions for smokeless tobacco use cessation	yes
634	Fibrates for secondary prevention of cardiovascular disease and stroke	yes
635	Prophylactic systemic antifungal agents to prevent mortality and morbidity in very low birth weight infants	yes
636	Prophylactic oral/topical non-absorbed antifungal agents to prevent invasive fungal infection in very low birth weight infants	yes
637	Laser treatment of drusen to prevent progression to advanced age-related macular degeneration	yes
638	Radiofrequency denervation for chronic low back pain	no	Multiple AB domains
639	Prenatal education for congenital toxoplasmosis	yes
640	Long-acting beta2-agonist in addition to tiotropium versus either tiotropium or long-acting beta2-agonist alone for chronic obstructive pulmonary disease	yes
641	Intra-articular corticosteroid for knee osteoarthritis	no	Atrition bias not analyzed
642	Risk-scoring systems for predicting preterm birth with the aim of reducing associated adverse outcomes	no	Empty
643	Combination chemotherapy versus single-agent chemotherapy during preoperative chemoradiation for resectable rectal cancer	yes
644	Sodium channel blockers for neuroprotection in multiple sclerosis	yes
645	Yoga versus standard care for schizophrenia	yes
646	Cognitive behavioural therapy (brief versus standard duration) for schizophrenia	no	Empty
647	Wound drainage after plastic and reconstructive surgery of the breast	yes
648	Stiripentol for focal refractory epilepsy	yes
649	Prophylactic steroids for pediatric open heart surgery	no	Withdrawn
650	Milnacipran for pain in fibromyalgia in adults	yes
651	Chemotherapy for advanced non-small cell lung cancer in the elderly population	yes
652	Drug-eluting stents versus bare metal stents for angina or acute coronary syndromes	no	Withdrawn
653	Interventions to improve water quality for preventing diarrhoea	yes
654	Additional plerixafor to granulocyte colony-stimulating factors for haematopoietic stem cell mobilisation for autologous transplantation in people with malignant lymphoma or multiple myeloma	yes
655	Interventions for varicose veins and leg oedema in pregnancy	yes
656	Leukotriene receptor antagonists as maintenance and intermittent therapy for episodic viral wheeze in children	yes
657	Intermittent oral iron supplementation during pregnancy	yes
658	Antiepileptic drugs for the treatment of infants with severe myoclonic epilepsy	yes
659	Hyaluronic acid and other conservative treatment options for osteoarthritis of the ankle	yes
660	Rescue high-frequency jet ventilation versus conventional ventilation for severe pulmonary dysfunction in preterm infants	yes
661	Antibiotics for acute maxillary sinusitis in adults	no	Withdrawn
662	Fetal movement counting for assessment of fetal wellbeing	yes
663	Acupuncture for cancer pain in adults	yes
664	Slow advancement of enteral feed volumes to prevent necrotising enterocolitis in very low birth weight infants	yes
665	Tonsillectomy or adenotonsillectomy versus non-surgical management for obstructive sleep-disordered breathing in children	yes
666	Giving women their own case notes to carry during pregnancy	yes
667	Adverse events associated with single dose oral analgesics for acute postoperative pain in adults - an overview of Cochrane reviews	no	Overview
668	Corticosteroids for the common cold	yes
669	Responsive versus scheduled feeding for preterm infants	yes
670	Cordyceps sinensis (a traditional Chinese medicine) for kidney transplant recipients	yes
671	Additional behavioural support as an adjunct to pharmacotherapy for smoking cessation	yes
672	Lactational amenorrhoea method for family planning	no	Atrition bias not analyzed
673	Antiepileptic drugs for seizure control in people with neurocysticercosis	yes
674	Inhaled mannitol for cystic fibrosis	yes
675	Pushing/bearing down methods for the second stage of labour	yes
676	Laser therapy for retinopathy in sickle cell disease	yes
677	Constraint-induced movement therapy for upper extremities in people with stroke	yes
678	Aromatase inhibitors for short stature in male children and adolescents	yes
679	Interventions for fatigue in Parkinson's disease	yes
680	Implantable defibrillators versus medical therapy for cardiac channelopathies	yes
681	Interventions for hidradenitis suppurativa	yes
682	Non-pharmacological interventions for sleep promotion in the intensive care unit	yes
683	Citrate salts for preventing and treating calcium containing kidney stones in adults	yes
684	Percutaneous central venous catheters versus peripheral cannulae for delivery of parenteral nutrition in neonates	yes
685	High-dose chemotherapy and autologous haematopoietic stem cell rescue for children with high-risk neuroblastoma	yes
686	Comparison of a restrictive versus liberal red cell transfusion policy for patients with myelodysplasia, aplastic anaemia, and other congenital bone marrow failure disorders	yes
687	Parasympathomimetic drugs for the treatment of salivary gland dysfunction due to radiotherapy	yes
688	Noninvasive positive pressure ventilation for acute respiratory failure following upper abdominal surgery	yes
689	Oral nonsteroidal anti-inflammatory drugs for neuropathic pain	yes
690	Preoperative inspiratory muscle training for postoperative pulmonary complications in adults undergoing cardiac and major abdominal surgery	yes
691	Drugs for preventing malaria in travellers	no	Withdrawn
692	Workplace interventions to prevent work disability in workers on sick leave	yes
693	Psychosocial and pharmacological treatments for deliberate self harm	no	Withdrawn
694	Polymerase chain reaction blood tests for the diagnosis of invasive aspergillosis in immunocompromised people	no	Diagnostic
695	Surgery for scoliosis in Duchenne muscular dystrophy	no	Empty
696	Management of gag reflex for patients undergoing dental treatment	yes
697	Newborn screening for homocystinuria	no	Empty
698	A therapeutic-only versus prophylactic platelet transfusion strategy for preventing bleeding in patients with haematological disorders after myelosuppressive chemotherapy or stem cell transplantation	yes
699	Interventions for preventing and treating low-back and pelvic pain during pregnancy	yes
700	Stem cell treatment for acute myocardial infarction	yes
701	Buprenorphine for neuropathic pain in adults	no	Empty
702	Thrombolytic therapy for pulmonary embolism	yes
703	Preoperative vascular access evaluation for haemodialysis patients	yes
704	Cyclophosphamide versus ifosfamide for paediatric and young adult bone and soft tissue sarcoma patients	no	Empty
705	Interventions for sexual dysfunction in people with chronic obstructive pulmonary disease (COPD)	yes
706	Glycerin laxatives for prevention or treatment of feeding intolerance in very low birth weight infants	yes
707	123I-MIBG scintigraphy and 18F-FDG-PET imaging for diagnosing neuroblastoma	no	Diagnostic
708	Ketamine and other glutamate receptor modulators for depression in bipolar disorder in adults	yes
709	Fertility and early pregnancy outcomes after conservative treatment for cervical intraepithelial neoplasia	no	No RCTs included
710	Pentoxifylline for intermittent claudication	yes
711	Vitamin C supplementation in pregnancy	yes
712	Home-based versus clinic-based specimen collection in the management of Chlamydia trachomatis and Neisseria gonorrhoeae infections	yes
713	Adenotonsillectomy for obstructive sleep apnoea in children	no	Withdrawn
714	Ceramic inlays for restoring posterior teeth	no	Withdrawn
715	Single dose oral analgesics for acute postoperative pain in adults - an overview of Cochrane reviews	no	Overview
716	Drugs for the treatment of nausea and vomiting in adults in the emergency department setting	yes
717	Nut consumption for the primary prevention of cardiovascular disease	yes
718	Sedation versus general anaesthesia for provision of dental treatment to patients younger than 18 years	no	Empty
719	Pulse oximeters to self monitor oxygen saturation levels as part of a personalised asthma action plan for people with asthma	no	Empty
720	Antimicrobial-impregnated central venous catheters for prevention of catheter-related bloodstream infection in newborn infants	yes
721	Antibiotics for preventing lower respiratory tract infections in high-risk children aged 12 years and under	yes
722	Rehabilitation for distal radial fractures in adults	no	Multiple AB domains
723	Oral tapentadol for cancer pain	yes
724	Single crowns versus conventional fillings for the restoration of root-filled teeth	yes
725	Non-invasive positive pressure ventilation for prevention of complications after pulmonary resection in lung cancer patients	yes
726	Calcium channel blockers for pulmonary arterial hypertension	no	Empty
727	Interventions to enhance return-to-work for cancer patients	yes
728	Thoracic endovascular repair (TEVAR) versus open surgery for blunt traumatic thoracic aortic injury	no	Empty
729	Positioning and spinal bracing for pain relief in metastatic spinal cord compression in adults	no	Empty
730	Interventions for renal vasculitis in adults	yes
731	Stent graft types for endovascular repair of thoracic aortic aneurysms	no	Empty
732	Stent graft types for endovascular repair of abdominal aortic aneurysms	no	Empty
733	Ketamine and other glutamate receptor modulators for depression in adults	yes
734	Manipulation and mobilisation for neck pain contrasted against an inactive control or another active treatment	yes
735	Clozapine for psychotic disorders in adults with intellectual disabilities	no	Empty
736	The impact of biological interventions for ulcerative colitis on health-related quality of life	yes
737	Rivastigmine for Alzheimer's disease	yes
738	Tiotropium versus ipratropium bromide for chronic obstructive pulmonary disease	yes
739	Screening and subsequent management for thyroid dysfunction pre-pregnancy and during pregnancy for improving maternal and infant health	yes
740	Vitamin K for the primary prevention of cardiovascular disease	yes
741	Lymphadenectomy for the management of endometrial cancer	yes
742	Non-steroidal anti-inflammatory drugs for the common cold	yes
743	Pain relief in hysterosalpingography	yes
744	Interventions for heartburn in pregnancy	yes
745	Interventions for preventing postpartum constipation	yes
746	Whole-body cryotherapy (extreme cold air exposure) for preventing and treating muscle soreness after exercise in adults	yes
747	Consultation liaison in primary care for people with mental disorders	yes
748	Immunomodulators and immunosuppressants for relapsing-remitting multiple sclerosis: a network meta-analysis	yes
749	Heliox inhalation therapy for bronchiolitis in infants	yes
750	Branched-chain amino acids for people with hepatic encephalopathy	yes
751	Rutosides for treatment of post-thrombotic syndrome	yes
752	Wound-care teams for preventing and treating pressure ulcers	no	Empty
753	Rutosides for prevention of post-thrombotic syndrome	no	Empty
754	Dietary interventions for mineral and bone disorder in people with chronic kidney disease	yes
755	Hemodialysis for lithium poisoning	no	Empty
756	Surgical fixation methods for tibial plateau fractures	yes
757	Macrolides for chronic asthma	yes
758	Debridement for venous leg ulcers	yes
759	Type I interferons for induction of remission in ulcerative colitis	yes
760	Emergency ultrasound-based algorithms for diagnosing blunt abdominal trauma	yes
761	Portion, package or tableware size for changing selection and consumption of food, alcohol and tobacco	no	Multiple AB domains
762	Treadmill training for patients with Parkinson's disease	yes
763	Antenatal cardiotocography for fetal assessment	yes
764	Corticosteroids for acute bacterial meningitis	yes
765	Ultrasound guidance for upper and lower limb blocks	yes
766	Exercise therapy for fatigue in multiple sclerosis	yes
767	Unconditional cash transfers for assistance in humanitarian disasters: effect on use of health services and health outcomes in low- and middle-income countries	yes
768	Dressings and securement devices for central venous catheters (CVC)	yes
769	Non-pharmacological interventions for people with epilepsy and intellectual disabilities	yes
770	Post-exposure passive immunisation for preventing rubella and congenital rubella syndrome	yes
771	Virtual reality training for improving the skills needed for performing surgery of the ear, nose or throat	yes
772	Desmopressin acetate (DDAVP) for preventing and treating acute bleeds during pregnancy in women with congenital bleeding disorders	no	Empty
773	Intravitreal steroids versus observation for macular edema secondary to central retinal vein occlusion	yes
774	Gonadotrophins for ovulation induction in women with polycystic ovarian syndrome	yes
775	Interventions for nausea and vomiting in early pregnancy	yes
776	Closure versus medical therapy for preventing recurrent stroke in patients with patent foramen ovale and a history of cryptogenic stroke or transient ischemic attack	yes
777	Symphysial fundal height (SFH) measurement in pregnancy for detecting abnormal fetal growth	yes
778	Techniques for the interruption of tubal patency for female sterilisation	yes
779	Vitamin E supplementation in pregnancy	yes
780	Interactive telemedicine: effects on professional practice and health care outcomes	yes
781	Splenectomy versus conservative management for acute sequestration crises in people with sickle cell disease	no	Empty
782	Systemic antibiotics for treating diabetic foot infections	yes
783	Interventions for treating constipation in pregnancy	yes
784	Interventions for the treatment of metastatic extradural spinal cord compression in adults	yes
785	Standardised formal resuscitation training programmes for reducing mortality and morbidity in newborn infants	yes
786	Pharmacological interventions for epilepsy in people with intellectual disabilities	yes
787	Beta2-agonists for acute cough or a clinical diagnosis of acute bronchitis	yes
788	Early versus delayed dressing removal after primary closure of clean and clean-contaminated surgical wounds	yes
789	Incentives and enablers to improve adherence in tuberculosis	yes
790	Fluoridated milk for preventing dental caries	yes
791	Electromagnetic therapy for treating pressure ulcers	yes
792	Hand washing promotion for preventing diarrhoea	yes
793	Support surfaces for pressure ulcer prevention	yes
794	Anti-D administration in pregnancy for preventing Rhesus alloimmunisation	yes
795	Massage for low-back pain	no	Multiple AB domains
796	Parenteral fluid regimens for improving functional outcome in people with acute stroke	yes
797	Motivational interviewing for alcohol misuse in young adults	no	Withdrawn
798	Laparoscopic entry techniques	yes
799	Topical clonidine for neuropathic pain	yes
800	Telerehabilitation for people with low vision	no	Empty
801	Sublingual immunotherapy for asthma	yes
802	Immunosuppressants for the prophylaxis of corneal graft rejection after penetrating keratoplasty	yes
803	Sub-Tenon's anaesthesia versus topical anaesthesia for cataract surgery	yes
804	Combined oral contraceptives: the risk of myocardial infarction and ischemic stroke	no	Including only observational studies
805	Blood pressure lowering efficacy of dual alpha and beta blockers for primary hypertension	no	Multiple AB domains
806	Plasma exchange for chronic inflammatory demyelinating polyradiculoneuropathy	yes
807	Long-acting muscarinic antagonists (LAMA) added to inhaled corticosteroids (ICS) versus the same dose of ICS alone for adults with asthma	yes
808	Short-course versus prolonged-course antibiotic therapy for hospital-acquired pneumonia in critically ill adults	yes
809	Sacral nerve stimulation for faecal incontinence and constipation in adults	yes
810	Surfactant therapy for bronchiolitis in critically ill infants	yes
811	Nutritional support in children and young people with cancer undergoing chemotherapy	yes
812	Non-operative management versus operative management in high-grade blunt hepatic injury	no	Empty
813	Animal derived surfactant extract versus protein free synthetic surfactant for the prevention and treatment of respiratory distress syndrome	yes
814	Complex interventions for preventing diabetic foot ulceration	yes
815	Gonadotrophin therapy for ovulation induction in subfertility associated with polycystic ovary syndrome	no	Withdrawn
816	Recombinant FSH versus urinary gonadotrophins or recombinant FSH for ovulation induction in subfertility associated with polycystic ovary syndrome	no	Withdrawn
817	Venlafaxine for neuropathic pain in adults	yes
818	Vaccines for preventing infection with Pseudomonas aeruginosa in cystic fibrosis	yes
819	Multidisciplinary rehabilitation after primary brain tumour treatment	yes
820	Prophylactic abdominal drainage for pancreatic surgery	yes
821	Prophylactic lidocaine for myocardial infarction	yes
822	Transcranial magnetic stimulation (TMS) for schizophrenia	yes
823	Interventions for dialysis patients with hepatitis C virus (HCV) infection	yes
824	Alginate dressings for venous leg ulcers	yes
825	Medical interventions for high-grade vulval intraepithelial neoplasia	yes
826	Home-based versus centre-based cardiac rehabilitation	yes
827	Transcutaneous electrical nerve stimulation (TENS) for phantom pain and stump pain following amputation in adults	no	Empty
828	Treatments for breast abscesses in breastfeeding women	yes
829	Hormonal and intrauterine methods for contraception for women aged 25 years and younger	yes
830	Hypothalamic-pituitary-adrenal (HPA) axis suppression after treatment with glucocorticoid therapy for childhood acute lymphoblastic leukaemia	no	Special case - yes/no
831	Carbamazepine versus phenytoin monotherapy for epilepsy: an individual participant data review	yes
832	Opioids for the management of breakthrough pain in cancer patients	no	Withdrawn
833	Corticosteroids for treating optic neuritis	yes
834	Clinically-indicated replacement versus routine replacement of peripheral venous catheters	yes
835	Treatment for women with postpartum iron deficiency anaemia	yes
836	Music for insomnia in adults	yes
837	Interventions for treating fractures of the distal femur in adults	yes
838	Prolonged antibiotics for non-cystic fibrosis bronchiectasis in children and adults	yes
839	Regional analgesia for improvement of long-term functional outcome after elective large joint replacement	yes
840	Surgical approach to hysterectomy for benign gynaecological disease	yes
841	Silver-coated endotracheal tubes for prevention of ventilator-associated pneumonia in critically ill patients	yes
842	Preconception risk assessment for thalassaemia, sickle cell disease, cystic fibrosis and Tay-Sachs disease	no	Empty
843	Extent of lymph node dissection for adenocarcinoma of the stomach	yes
844	Interventions for leg cramps in pregnancy	yes
845	Methotrexate for maintenance of remission in ulcerative colitis	yes
846	Binocular versus standard occlusion or blurring treatment for unilateral amblyopia in children aged three to eight years	no	Empty
847	Oral fumaric acid esters for psoriasis	yes
848	Alpha-2 adrenergic agonists for the prevention of shivering following general anaesthesia	yes
849	Early versus late removal of the laryngeal mask airway (LMA) for general anaesthesia	yes
850	Pharmacological treatments for preventing epilepsy following traumatic head injury	yes
851	Voxel-based morphometry for separation of schizophrenia from other types of psychosis in first episode psychosis	no	Diagnostic
852	Total or near-total thyroidectomy versus subtotal thyroidectomy for multinodular non-toxic goitre in adults	yes
853	Interventions for idiopathic intracranial hypertension	yes
854	Interventions for preventing and treating kidney disease in Henoch-Schönlein Purpura (HSP)	yes
855	Anti-vascular endothelial growth factor for prevention of postoperative vitreous cavity haemorrhage after vitrectomy for proliferative diabetic retinopathy	yes
856	Antibiotics for asymptomatic bacteriuria in pregnancy	yes
857	Interventions for prevention of herpes simplex labialis (cold sores on the lips)	yes
858	Effects of total fat intake on body weight	yes
859	Intravenous in-line filters for preventing morbidity and mortality in neonates	yes
860	Unfractionated or low-molecular weight heparin for induction of remission in ulcerative colitis	yes
861	Vector and reservoir control for preventing leishmaniasis	yes
862	Pharmaceutical policies: effects of financial incentives for prescribers	yes
863	Post-pyloric versus gastric tube feeding for preventing pneumonia and improving nutritional outcomes in critically ill adults	yes
864	Multiple risk factor interventions for primary prevention of cardiovascular disease in low- and middle-income countries	yes
865	High feedback versus low feedback of prenatal ultrasound for reducing maternal anxiety and improving maternal health behaviour in pregnancy	yes
866	Immunosuppressive agents for treating IgA nephropathy	yes
867	Platinum versus non-platinum chemotherapy regimens for small cell lung cancer	no	Multiple AB domains
868	Amitriptyline for fibromyalgia in adults	yes
869	Interventions for waterpipe smoking cessation	yes
870	Ibuprofen for acute treatment of episodic tension-type headache in adults	yes
871	NSAIDS or paracetamol, alone or combined with opioids, for cancer pain	no	Withdrawn
872	Intravenous antibiotics for pulmonary exacerbations in people with cystic fibrosis	yes
873	Nonsteroidal anti-inflammatory drugs for dysmenorrhoea	yes
874	Pharmacological treatment for psychotic depression	yes
875	Endoscopic third ventriculostomy (ETV) for idiopathic normal pressure hydrocephalus (iNPH)	yes
876	Interventions for pain with intrauterine device insertion	yes
877	Surgical versus nonsurgical interventions for flail chest	yes
878	External cephalic version for breech presentation before term	yes
879	Mucolytic agents versus placebo for chronic bronchitis or chronic obstructive pulmonary disease	yes
880	The use of propofol for procedural sedation in emergency departments	yes
881	Education for contraceptive use by women after childbirth	yes
882	Sulphonylurea monotherapy for patients with type 2 diabetes mellitus	no	Withdrawn
883	Targeting intensive glycaemic control versus targeting conventional glycaemic control for type 2 diabetes mellitus	no	Withdrawn
884	Comparison of self-administered survey questionnaire responses collected using mobile apps versus other methods	no	Special case - yes/no
885	Doctors or mid-level providers for abortion	yes
886	Individual psychological therapy in the outpatient treatment of adults with anorexia nervosa	yes
887	Selenium supplementation for critically ill adults	yes
888	Mepolizumab versus placebo for asthma	yes
889	Interventions for preventing recurrent urinary tract infection during pregnancy	yes
890	Hyperbaric oxygen therapy for acute coronary syndrome	yes
891	Carbamazepine versus phenobarbitone monotherapy for epilepsy: an individual participant data review	yes
892	Deworming drugs for soil-transmitted intestinal worms in children: effects on nutritional indicators, haemoglobin, and school performance	yes
893	Early versus delayed post-operative bathing or showering to prevent wound complications	yes
894	Intermittent inhaled corticosteroid therapy versus placebo for persistent asthma in children and adults	yes
895	Maternal prenatal and/or postnatal n-3 long chain polyunsaturated fatty acids (LCPUFA) supplementation for preventing allergies in early childhood	yes
896	Screening women for intimate partner violence in healthcare settings	yes
897	Helicobacter pylori eradication for the prevention of gastric neoplasia	yes
898	Neuropsychological and psychological interventions for people with newly diagnosed epilepsy	yes
899	Daily oral iron supplementation during pregnancy	yes
900	Long-acting muscarinic antagonists (LAMA) added to inhaled corticosteroids (ICS) versus higher dose ICS for adults with asthma	yes
901	Planned caesarean section for term breech delivery	yes
902	Expedited versus conservative approaches for vaginal delivery in breech presentation	no	Empty
903	Steroidal contraceptives and bone fractures in women: evidence from observational studies	yes
904	Plugs for containing faecal incontinence	no	Atrition bias not analyzed
905	Goal setting and strategies to enhance goal pursuit for adults with acquired disability participating in rehabilitation	yes
906	Buflomedil for acute ischaemic stroke	yes
907	Training and supportive programs for palliative care volunteers in community settings	no	Empty
908	Non-steroidal anti-inflammatory drugs (NSAIDs) for axial spondyloarthritis (ankylosing spondylitis and non-radiographic axial spondyloarthritis)	yes
909	Continuous intravenous perioperative lidocaine infusion for postoperative pain and recovery	yes
910	Medical adjuvant treatment to increase patency of arteriovenous fistulae and grafts	yes
911	Alternative versus standard packages of antenatal care for low-risk pregnancy	yes
912	Gloves, gowns and masks for reducing the transmission of meticillin-resistant Staphylococcus aureus (MRSA) in the hospital setting	no	Empty
913	Assisted reproductive technology: an overview of Cochrane Reviews	no	Overview
914	Drug therapy for treating post-dural puncture headache	yes
915	Interventions for bronchiectasis: an overview of Cochrane systematic reviews	no	Overview
916	Dressings for treating foot ulcers in people with diabetes: an overview of systematic reviews	no	Overview
917	Directed preconception health programs and interventions for improving pregnancy outcomes for women who are overweight or obese	no	Empty
918	Negative pressure wound therapy for treating leg ulcers	yes
919	Combined surgery versus cataract surgery alone for eyes with cataract and glaucoma	yes
920	Non-pharmacological interventions for assisting the induction of anaesthesia in children	yes
921	Lidocaine for preventing postoperative sore throat	yes
922	Capsaicin for non-allergic rhinitis	yes
923	Fresh frozen plasma for cardiovascular surgery	yes
924	Single dose oral ibuprofen plus caffeine for acute postoperative pain in adults	no	Atrition bias not analyzed
925	Effects of opioid, hypnotic and sedating medications on sleep-disordered breathing in adults with obstructive sleep apnoea	yes
926	Long-acting FSH versus daily FSH for women undergoing assisted reproduction	yes
927	Supplementation with long chain polyunsaturated fatty acids (LCPUFA) to breastfeeding mothers for improving child growth and development	yes
928	Ultrasound for fetal assessment in early pregnancy	yes
929	Interventions for preventing the progression of autosomal dominant polycystic kidney disease	yes
930	Prolonged storage of packed red blood cells for blood transfusion	yes
931	Oral zinc for the prevention of hyperbilirubinaemia in neonates	yes
932	Antibiotics for preventing recurrent sore throat	no	Empty
933	Early discharge with home support of gavage feeding for stable preterm infants who have not established full oral feeds	yes
934	Luteal phase support for assisted reproduction cycles	yes
935	Prothrombin complex concentrate for reversal of vitamin K antagonist treatment in bleeding and non-bleeding patients	yes
936	Single dose oral diclofenac for acute postoperative pain in adults	no	Atrition bias not analyzed
937	Amitriptyline for neuropathic pain in adults	yes
938	Pharmacological interventions for self-harm in adults	yes
939	Psychosocial interventions for smoking cessation in patients with coronary heart disease	yes
940	Vaccines for women for preventing neonatal tetanus	yes
941	Milnacipran for neuropathic pain in adults	yes
942	Repeat doses of prenatal corticosteroids for women at risk of preterm birth for improving neonatal health outcomes	yes
943	Continuous distending pressure for respiratory distress in preterm infants	no	Multiple AB domains
944	Diclofenac for acute pain in children	no	Withdrawn
945	Perioperative ketamine for acute postoperative pain	no	Withdrawn
946	Pilates for low back pain	no	Multiple AB domains
947	Peribulbar versus retrobulbar anaesthesia for cataract surgery	no	Atrition bias not analyzed
948	Interventions for post-stroke fatigue	yes
949	Electromagnetic therapy for treating venous leg ulcers	no	Multiple AB domains
950	Topical tacrolimus for atopic dermatitis	yes
951	Oral non-steroidal anti-inflammatory drugs versus other oral analgesic agents for acute soft tissue injury	no	Multiple AB domains
952	Surgery for epilepsy	yes
953	Mid-urethral sling operations for stress urinary incontinence in women	yes
954	Sustained versus standard inflations during neonatal resuscitation to prevent mortality and improve respiratory outcomes	yes
955	Yoga for secondary prevention of coronary heart disease	no	Empty
